# Supplementary material for: The Co-Association of Enterobacteriaceae and Pseudomonas with Specific Resistant Cucumber against Fusarium Wilt Disease
Source: Biology (Basel). 2023 Jan 17;12(2):143. doi: 10.3390/biology12020143 (PMC9952826; doi:10.3390/biology12020143)
Supplement: Supplementary file 1 [file biology-12-00143-s001.zip]

Archive with 1 entries (1 files):
- biology-2158008-Supplementary files-2023-1-29.pdf
